# Supplementary material for: Associations between impulsivity and self-care adherence in individuals diagnosed with Type 2 or prediabetes
Source: PLoS One. 2022 Mar 10;17(3):e0263961. doi: 10.1371/journal.pone.0263961 (PMC8912230; doi:10.1371/journal.pone.0263961)
Supplement: S1 File — (XLS) [file pone.0263961.s001.xls]

## Sheet: RAW DATA
					MCQ																																	BIS
Duration (in seconds)	Q106	Q107	Q211		1	2	3	4	5	6	7	8	9	10	11	12	13	14	15	16	17	18	19	20	21	22	23	24	25	26	27	Overall k	Small k	Medium k	Large k	Geomean k (Small,Medium,Large)		1	2	3	4	5	6	7	8	9	10	11	12
Duration (in seconds)	Diagnosis	M/F	Age																																			People differ in the ways they act and think in different situations. This is a testto measure some of the ways in which you act and think. Read each statement and select the appropriate answer 1-4 for each question. Do not spend too much time on any statement. Answer quickly and honestly. - I plan tasks carefully.	People differ in the ways they act and think in different situations. This is a testto measure some of the ways in which you act and think. Read each statement and select the appropriate answer 1-4 for each question. Do not spend too much time on any statement. Answer quickly and honestly. - I do things without thinking.	People differ in the ways they act and think in different situations. This is a testto measure some of the ways in which you act and think. Read each statement and select the appropriate answer 1-4 for each question. Do not spend too much time on any statement. Answer quickly and honestly. - I make-up my mind quickly.	People differ in the ways they act and think in different situations. This is a testto measure some of the ways in which you act and think. Read each statement and select the appropriate answer 1-4 for each question. Do not spend too much time on any statement. Answer quickly and honestly. - I am happy-go-lucky.	People differ in the ways they act and think in different situations. This is a testto measure some of the ways in which you act and think. Read each statement and select the appropriate answer 1-4 for each question. Do not spend too much time on any statement. Answer quickly and honestly. - I donâ€™t â€œpay attention.â€	People differ in the ways they act and think in different situations. This is a testto measure some of the ways in which you act and think. Read each statement and select the appropriate answer 1-4 for each question. Do not spend too much time on any statement. Answer quickly and honestly. - I have â€œracingâ€ thoughts.	People differ in the ways they act and think in different situations. This is a testto measure some of the ways in which you act and think. Read each statement and select the appropriate answer 1-4 for each question. Do not spend too much time on any statement. Answer quickly and honestly. - I plan trips well ahead of time.	People differ in the ways they act and think in different situations. This is a testto measure some of the ways in which you act and think. Read each statement and select the appropriate answer 1-4 for each question. Do not spend too much time on any statement. Answer quickly and honestly. - I am self controlled.	People differ in the ways they act and think in different situations. This is a testto measure some of the ways in which you act and think. Read each statement and select the appropriate answer 1-4 for each question. Do not spend too much time on any statement. Answer quickly and honestly. - I concentrate easily.	People differ in the ways they act and think in different situations. This is a testto measure some of the ways in which you act and think. Read each statement and select the appropriate answer 1-4 for each question. Do not spend too much time on any statement. Answer quickly and honestly. - I save regularly.	People differ in the ways they act and think in different situations. This is a testto measure some of the ways in which you act and think. Read each statement and select the appropriate answer 1-4 for each question. Do not spend too much time on any statement. Answer quickly and honestly. - I â€œsquirmâ€ at plays or lectures.	People differ in the ways they act and think in different situations. This is a testto measure some of the ways in which you act and think. Read each statement and select the appropriate answer 1-4 for each question. Do not spend too much time on any statement. Answer quickly and honestly. - I am a careful thinker.
1758	1	1	58		1	2	1	2	1	1	2	2	1	1	2	1	1	2	1	1	1	1	2	1	1	1	2	1	2	1	2	0.0254923	0.0651258	0.0252251	0.00389748	0.018569		3	2	2	1	1	2	3	3	2	1	4	3
1350	1	1	64		1	1	1	2	1	1	2	2	1	1	2	1	1	1	1	1	1	1	2	1	1	1	1	1	1	1	2	0.0652124	0.0651258	0.0636902	0.0649472	0.0645846		3	1	2	2	1	2	2	3	2	2	2	3
2594	1	1	64		1	2	1	2	2	1	2	2	1	2	2	1	1	2	1	1	1	2	2	1	2	1	2	1	2	1	2	0.00600317	0.00970404	0.00390592	0.00389748	0.00528632		3	3	2	1	2	2	1	3	4	4	3	2
952	1	1	46		1	2	2	2	2	1	2	2	1	1	2	1	1	2	2	1	1	2	2	1	2	1	2	1	2	1	2	0.00253523	0.0038595	0.00974047	0.001599	0.0039173		2	1	4	4	1	3	2	3	3	4	1	2
544	1	1	60		1	1	1	2	1	1	2	2	1	1	2	1	1	2	1	1	1	1	2	1	1	1	2	1	1	1	2	0.040957	0.0651258	0.0252251	0.0257966	0.0348644		4	1	3	4	1	2	4	4	4	4	1	4
1226	1	2	61		1	1	1	2	1	1	1	2	1	1	2	1	1	2	1	1	1	1	2	1	1	1	2	1	2	1	2	0.0254923	0.159085	0.0252251	0.00978133	0.0339849		2	2	2	2	2	3	2	3	2	1	3	3
949	1	1	53		1	1	1	1	1	1	1	1	1	1	1	1	1	1	1	1	1	1	1	1	1	1	1	1	1	1	2	0.248897	0.246753	0.158114	0.248848	0.213332		2	3	3	3	1	2	2	3	3	2	2	2
1052	1	2	47		1	1	1	2	2	1	2	2	1	1	2	1	1	2	1	1	1	1	2	1	1	1	2	1	1	1	2	0.0257623	0.0255651	0.0252251	0.0257966	0.0255278		2	2	3	3	2	2	3	2	2	2	3	2
2279	1	1	57		1	1	1	2	1	1	2	2	1	1	2	1	1	1	1	1	1	1	2	1	1	1	1	1	1	1	2	0.0652124	0.0651258	0.0636902	0.0649472	0.0645846		2	1	3	3	2	2	2	3	2	3	2	3
1606	1	2	43		1	1	1	2	1	1	2	2	1	1	2	1	1	2	1	1	1	2	2	1	1	1	2	1	2	1	2	0.0184768	0.0251393	0.0252251	0.00978133	0.0183736		4	2	1	2	2	4	3	2	1	1	4	3
1477	1	2	36		1	1	2	2	2	1	2	2	1	1	2	1	1	1	1	1	1	1	1	1	1	1	1	1	1	1	1	0.0652124	0.0099332	0.126185	0.159109	0.0584247		4	3	4	4	3	4	4	4	4	1	4	2
1012	1	2	55		1	2	2	2	2	1	2	2	1	1	2	1	1	2	2	1	1	2	2	1	2	1	2	1	2	1	2	0.00253523	0.0038595	0.00974047	0.001599	0.0039173		3	2	4	3	1	1	4	3	3	1	4	3
1130	1	2	54		1	1	1	2	2	1	2	2	1	1	2	1	1	2	1	1	1	1	2	1	1	1	2	1	2	1	2	0.0158668	0.0255651	0.0252251	0.00978133	0.0184768		2	1	2	4	1	2	4	2	2	4	1	2
2122	1	1	47		1	1	2	2	2	1	2	2	1	1	2	1	1	2	1	1	1	2	2	1	2	1	2	1	2	1	2	0.00970645	0.0038595	0.00974047	0.00978133	0.00716423		3	1	2	3	3	3	4	3	4	2	1	3
1113	1	1	30		1	1	1	2	1	1	2	2	1	1	2	1	1	2	2	1	1	1	2	1	1	1	2	1	2	1	2	0.0254923	0.0651258	0.0252251	0.00395479	0.0186596		3	4	4	4	2	4	4	4	4	3	4	4
936	1	2	67		1	1	1	2	1	1	2	2	1	1	2	1	1	1	1	1	1	1	2	1	1	1	2	1	1	1	2	0.0410114	0.0651258	0.0636902	0.0257966	0.0474747		3	1	2	2	1	1	1	4	3	1	1	3
1435	1	2	38		1	1	2	2	2	1	2	2	1	1	2	1	1	2	1	1	1	2	2	1	2	1	2	1	2	1	2	0.00970645	0.0038595	0.00974047	0.00978133	0.00716423		4	2	4	4	4	3	4	3	4	3	3	4
839	1	2	43		1	2	2	2	2	1	2	2	1	2	2	1	1	2	1	1	1	2	2	1	2	1	2	1	2	1	2	0.00389651	0.0038595	0.00390592	0.00389748	0.00388758		4	2	3	3	1	3	4	3	3	4	2	4
1216	1	2	65		1	2	1	2	2	1	2	2	1	2	2	1	1	2	2	2	1	2	2	1	2	1	2	1	2	1	2	0.00251115	0.00970404	0.00158899	0.001599	0.00291054		3	2	3	2	2	3	3	3	3	3	1	4
1086	1	2	61		2	2	2	2	2	2	2	2	1	2	2	1	1	2	1	2	1	2	2	1	2	1	2	1	2	1	2	0.00312806	0.0038595	0.000158278	0.00389748	0.0013353		3	2	2	3	1	3	4	3	3	3	2	3
1456	1	2	50		1	1	1	2	2	1	2	2	1	1	2	1	1	2	1	2	1	1	2	1	2	1	2	1	2	1	2	0.0157453	0.0255651	0.00393414	0.00978133	0.00994562		2	2	3	2	1	3	2	1	2	4	2	3
916	1	2	40		1	1	1	2	1	1	2	2	1	1	2	1	1	2	1	1	1	1	2	1	1	1	1	1	1	1	2	0.0516808	0.0651258	0.0252251	0.0649472	0.0474295		4	1	2	3	4	3	2	4	1	2	4	3
1693	1	2	35		1	1	1	2	2	1	2	2	1	1	2	1	1	2	1	1	1	1	2	1	2	1	1	1	1	1	1	0.0201404	0.0255651	0.00974047	0.0649472	0.0252889		4	1	4	4	1	1	4	4	4	4	2	4
801	1	2	43		1	1	1	2	2	1	2	2	1	1	2	1	1	2	2	1	1	1	2	1	2	1	2	1	2	1	2	0.0157453	0.0255651	0.00974047	0.00395479	0.00994909		4	2	4	4	1	1	4	4	4	4	1	4
2182	1	2	41		1	1	1	1	1	1	1	1	1	1	1	1	1	1	1	1	1	1	1	1	1	1	1	1	1	1	1	0.249423	0.246753	0.25	0.248848	0.24853		3	1	2	2	1	4	4	3	3	2	1	4
1298	1	2	62		1	2	1	2	2	1	2	2	1	1	2	1	1	2	1	1	1	2	2	1	2	1	2	1	2	1	2	0.00600466	0.00970404	0.00974047	0.00389748	0.00716867		2	1	3	3	1	1	2	3	3	3	1	4
728	1	2	62		1	1	1	2	2	1	2	2	1	1	2	2	1	1	1	1	1	1	2	1	2	1	1	1	2	1	2	0.0157453	0.0255651	0.0249073	0.0252046	0.0252242		4	4	4	4	1	4	4	4	4	4	1	4
962	1	2	61		1	1	1	2	1	1	2	2	1	1	2	1	1	2	1	1	1	1	2	1	1	1	2	1	2	1	2	0.0254923	0.0651258	0.0252251	0.00978133	0.0252345		3	2	3	4	1	2	4	4	4	4	2	4
1172	1	2	61		1	1	1	1	1	1	1	1	1	1	1	1	1	1	1	1	1	1	1	1	1	1	1	1	1	1	1	0.249423	0.246753	0.25	0.248848	0.24853		4	1	3	4	1	1	3	4	3	4	1	4
1417	1	2	56		1	1	1	1	1	1	1	1	1	1	1	1	1	1	1	1	1	1	1	1	1	1	1	1	1	1	1	0.249423	0.246753	0.25	0.248848	0.24853		3	2	1	2	2	3	2	2	2	2	1	3
934	1	1	31		1	1	1	2	1	1	1	1	1	1	2	1	1	1	1	1	1	1	1	1	1	1	1	1	1	1	1	0.198792	0.159085	0.25	0.159109	0.184964		2	2	2	2	2	2	2	2	2	2	2	2
1055	1	2	63		1	2	2	2	2	1	2	2	1	2	2	2	1	2	2	2	1	2	2	1	2	2	2	1	2	1	2	0.00100219	0.00158325	0.00158899	0.000632011	0.00116716		3	1	2	2	1	3	3	3	2	2	2	4
1170	1	2	56		1	2	1	2	2	1	2	2	1	1	2	1	1	2	1	1	1	2	2	1	2	1	2	1	2	1	2	0.00600466	0.00970404	0.00974047	0.00389748	0.00716867		3	3	2	3	2	2	2	2	2	3	2	2
756	1	2	74		1	1	1	2	1	1	2	2	1	1	2	1	1	2	1	1	1	1	2	1	2	1	1	1	2	1	2	0.0157453	0.0651258	0.00974047	0.0252046	0.0251925		4	2	3	2	1	1	4	4	3	4	1	3
1155	1	2	40		1	2	2	2	2	1	2	2	1	2	2	1	1	2	2	2	1	2	2	1	2	1	2	1	2	1	2	0.00251115	0.0038595	0.00158899	0.001599	0.00214043		2	2	2	3	2	3	3	3	1	1	3	2
648	1	2	37		1	2	1	2	2	1	2	2	1	1	2	1	1	2	1	1	1	1	2	1	1	1	2	1	2	1	2	0.0158668	0.0255651	0.0252251	0.00389748	0.0135963		3	2	4	4	2	3	3	3	2	2	4	3
1933	1	2	69		2	2	2	2	2	2	2	2	2	2	2	2	2	2	2	2	1	1	2	1	2	1	2	2	2	1	2	0.000158128	0.0099332	0.000158278	0.00031628	0.000792247		2	1	2	3	3	1	1	4	2	2	3	3
1785	1	2	40		1	1	1	2	1	1	1	2	1	1	2	1	1	1	1	1	1	1	2	1	1	1	1	1	1	1	2	0.101274	0.159085	0.0636902	0.0649472	0.0869803		2	2	2	4	2	3	1	4	3	1	3	3
1734	1	2	32		1	1	2	2	2	1	2	2	1	1	2	1	1	2	1	1	1	1	2	1	2	1	2	1	2	1	2	0.0157453	0.0099332	0.00974047	0.00978133	0.00981798		2	2	3	3	2	3	2	2	3	1	2	3
650	1	2	44		1	1	1	1	1	1	1	1	1	1	1	2	1	1	1	1	2	1	1	1	1	2	1	1	1	1	1	0.249423	0.246753	0.25	0.248848	0.24853		4	3	3	1	1	1	4	4	4	4	3	3
652	1	2	36		1	1	1	1	1	1	1	1	1	1	1	1	1	1	1	1	1	1	1	1	1	1	1	1	1	1	2	0.248897	0.246753	0.158114	0.248848	0.213332		4	1	3	3	1	2	4	4	3	4	1	4
1869	1	1	52		1	2	2	2	2	1	2	2	1	1	2	1	1	2	1	1	1	2	2	1	2	1	2	1	2	1	2	0.00483707	0.0038595	0.00974047	0.00389748	0.00527187		2	3	1	4	2	3	3	1	2	1	3	2
1344	1	1	60		1	1	1	2	2	1	2	2	1	1	2	1	1	2	1	1	1	2	2	1	2	1	2	1	2	1	2	0.00970645	0.00970404	0.00974047	0.00978133	0.00974189		3	1	3	2	1	1	2	3	3	1	2	3
1645	1	1	79		1	1	1	1	2	1	2	2	1	1	2	1	1	1	1	1	1	1	2	1	1	1	1	1	1	1	2	0.0652124	0.0255651	0.0636902	0.12713	0.0591547		3	2	3	3	1	2	3	3	3	4	1	3
715	1	1	59		1	1	1	2	1	1	2	2	1	1	2	1	1	1	1	1	1	1	2	1	1	1	1	1	1	1	2	0.0652124	0.0651258	0.0636902	0.0649472	0.0645846		3	1	3	2	1	2	3	3	3	3	2	3
1761	1	1	63		1	1	1	2	1	1	1	1	1	1	2	1	1	1	1	1	1	1	1	1	1	1	1	1	1	1	2	0.158438	0.159085	0.158114	0.159109	0.158769		2	1	2	2	2	2	3	3	2	1	2	3
1259	1	1	66		1	1	1	2	2	1	2	2	1	1	2	1	1	2	1	1	1	1	2	1	1	1	2	1	2	1	2	0.0158668	0.0255651	0.0252251	0.00978133	0.0184768		3	1	1	1	3	3	2	1	1	3	4	3
1720	1	1	67		1	1	1	1	1	1	1	1	1	1	2	1	1	1	1	1	1	1	1	1	1	1	2	1	1	1	1	0.249423	0.159085	0.25	0.248848	0.214701		2	1	3	3	2	2	3	3	3	2	2	3
1546	1	1	76		1	2	2	2	2	1	2	2	1	2	2	2	1	2	2	2	1	2	2	1	2	2	2	2	2	1	2	0.00100184	0.00158325	0.00063193	0.000632011	0.000858317		3	1	2	2	1	2	3	3	3	1	2	3
1396	1	1	35		1	2	2	2	2	1	2	2	1	1	2	2	1	2	2	2	1	2	2	1	2	1	2	1	2	1	2	0.0015864	0.0038595	0.00393414	0.000632011	0.00212505		3	1	2	2	1	1	2	3	3	3	1	3
1300.56		1.62	52.78																													0.0605727	0.065973	0.0584666	0.0601877	0.0575127
757	2	1	49		1	1	1	1	1	1	1	1	1	1	1	1	1	1	1	1	1	1	1	1	1	1	1	1	1	1	1	0.249423	0.246753	0.25	0.248848	0.24853		2	3	3	3	1	3	3	3	2	1	2	3
1245	2	2	44		1	1	1	2	1	1	2	2	1	1	2	1	1	2	1	1	1	1	2	1	1	1	2	1	1	1	2	0.040957	0.0651258	0.0252251	0.0257966	0.0348644		3	1	2	3	1	3	3	2	2	1	3	2
1288	2	2	44		1	1	1	2	1	1	2	2	1	1	2	1	1	2	1	1	1	1	2	1	2	1	2	1	2	1	2	0.0157453	0.0651258	0.00974047	0.00978133	0.0183757		3	2	2	2	1	3	2	3	3	1	2	3
784	2	2	48		1	1	1	1	1	1	1	1	1	1	1	1	1	1	1	1	1	1	1	1	1	1	1	1	1	1	1	0.249423	0.246753	0.25	0.248848	0.24853		3	2	3	3	2	2	3	2	3	1	2	2
790	2	1	40		1	1	1	2	1	1	1	2	1	1	2	1	1	2	1	1	1	1	1	1	1	1	1	1	1	1	2	0.126671	0.159085	0.0252251	0.159109	0.0861097		3	2	1	3	2	1	2	3	2	1	3	3
1260	2	1	47		1	1	1	2	1	1	2	2	1	1	2	1	1	1	1	1	1	1	2	1	1	1	1	1	1	1	2	0.0652124	0.0651258	0.0636902	0.0649472	0.0645846		3	2	4	2	1	3	3	3	2	1	2	2
896	2	2	47		1	1	1	1	1	1	1	1	1	1	1	1	1	1	1	1	1	1	1	1	1	1	1	1	1	1	1	0.249423	0.246753	0.25	0.248848	0.24853		3	2	2	3	1	2	3	2	2	2	2	3
937	2	1	52		1	2	1	2	1	1	2	2	1	1	2	1	1	2	1	1	1	2	2	1	2	1	2	1	2	1	2	0.00600466	0.0251393	0.00974047	0.00389748	0.00984552		3	2	3	3	1	1	4	3	4	3	2	4
872	2	1	31		1	1	1	1	1	1	1	1	1	1	1	1	1	1	1	1	1	1	1	1	1	1	1	1	1	1	2	0.248897	0.246753	0.158114	0.248848	0.213332		2	4	2	3	3	3	2	4	4	2	1	1
2043	2	2	32		1	1	1	2	1	1	2	1	1	1	2	1	1	1	1	1	1	1	1	1	1	1	1	1	1	1	2	0.158438	0.0651258	0.158114	0.159109	0.117889		2	1	1	4	1	3	4	3	4	2	3	3
2006	2	1	64		1	2	2	2	2	1	2	2	1	2	2	1	1	2	2	2	1	2	2	1	2	1	2	1	2	1	2	0.00251115	0.0038595	0.00158899	0.001599	0.00214043		3	2	2	4	2	1	4	4	3	1	4	2
836	2	1	32		1	1	1	1	1	1	1	1	1	1	1	1	1	1	1	1	1	1	1	1	1	1	1	1	1	1	1	0.249423	0.246753	0.25	0.248848	0.24853		4	3	4	4	4	4	4	4	4	4	2	3
581	2	2	32		1	1	2	2	2	2	2	2	1	2	2	1	1	2	1	1	1	2	2	1	2	1	2	1	1	2	2	0.00389651	0.00156246	0.00390592	0.0257966	0.00539964		1	3	2	3	3	4	1	2	1	2	1	2
627	2	2	40		1	1	1	2	1	1	1	2	2	1	2	1	1	2	1	1	1	1	2	1	1	1	2	1	1	1	2	0.040957	0.159085	0.0252251	0.0257966	0.0469542		3	3	2	4	1	2	3	3	3	2	1	3
1062	2	2	58		1	1	1	2	2	1	2	2	1	1	2	1	1	2	1	1	1	1	2	1	2	1	2	1	1	1	2	0.0201404	0.0255651	0.00974047	0.0257966	0.0185893		3	1	3	3	1	1	3	3	4	3	1	3
1306	2	2	49		1	1	1	2	1	1	1	2	1	1	2	1	1	1	1	1	1	1	2	1	1	1	1	1	1	1	2	0.101274	0.159085	0.0636902	0.0649472	0.0869803		3	1	3	3	1	2	4	4	4	4	1	4
2247	2	2	44		2	2	1	2	2	1	2	2	1	1	2	1	1	2	1	1	1	1	2	1	2	1	2	1	2	1	2	0.00972344	0.0255651	0.00974047	0.00389748	0.0099008		3	2	3	4	2	3	3	3	2	1	3	2
1269	2	2	72		1	2	2	2	2	1	2	2	1	1	2	1	1	2	2	1	1	1	2	1	2	1	2	1	2	1	2	0.00253523	0.0099332	0.00974047	0.001599	0.00536833		4	1	2	2	1	1	3	4	4	2	1	4
789	2	1	70		1	1	1	2	1	1	2	2	1	1	2	1	1	1	1	1	1	1	2	1	1	1	1	1	1	1	2	0.0652124	0.0651258	0.0636902	0.0649472	0.0645846		2	2	3	2	2	1	2	2	2	1	3	1
1555	2	2	55		2	2	2	2	2	2	2	2	2	2	2	2	2	2	2	2	2	2	2	2	2	2	2	2	2	2	2	0.000158128	0.000158128	0.000158278	0.000158278	0.000158228		3	2	2	3	2	3	4	2	2	1	3	3
1116	2	2	60		1	2	1	2	1	1	1	2	1	1	2	1	1	2	1	1	1	1	2	1	1	1	2	1	1	1	1	0.040957	0.159085	0.0252251	0.010027	0.0342672		3	2	1	2	1	1	3	3	3	2	1	3
1370	2	2	42		1	1	1	2	1	1	2	2	1	1	2	1	1	1	1	1	1	1	2	1	1	1	2	1	2	1	2	0.0410114	0.0651258	0.0636902	0.00978133	0.0343617		2	2	2	3	2	3	1	4	3	2	1	3
750	2	2	35		1	1	1	2	2	1	2	2	1	1	2	1	1	2	1	1	1	2	2	1	2	1	2	1	2	1	2	0.00970645	0.00970404	0.00974047	0.00978133	0.00974189		2	2	3	1	2	2	2	1	1	3	1	2
678	2	1	30		1	1	1	1	2	1	2	1	1	2	2	2	1	1	1	1	1	1	1	1	1	1	1	1	1	1	1	0.249423	0.0255651	0.25	0.248848	0.116728		4	4	4	4	3	3	4	4	4	4	3	4
1300	2	2	55		1	1	1	2	1	1	2	2	1	1	2	1	1	2	1	1	1	1	2	1	1	1	2	1	2	1	2	0.0254923	0.0651258	0.0252251	0.00978133	0.0252345		3	1	1	1	3	4	4	2	2	1	3	4
1390	2	2	48		1	1	1	2	2	1	2	2	1	1	2	1	1	2	1	1	1	2	2	1	2	1	2	1	2	1	2	0.00970645	0.00970404	0.00974047	0.00978133	0.00974189		3	2	3	4	2	2	4	4	3	4	2	4
1670	2	2	49		1	2	1	2	1	1	1	2	1	1	2	1	1	1	1	1	1	1	2	1	1	1	1	1	1	1	2	0.101274	0.159085	0.0636902	0.0649472	0.0869803		4	2	2	3	1	1	4	4	4	3	2	3
866	2	2	50		1	2	1	2	2	1	2	2	1	2	2	1	1	2	2	1	1	1	2	1	2	1	2	1	2	1	2	0.00390121	0.0255651	0.00390592	0.001599	0.00542508		3	2	2	1	1	1	3	3	2	3	1	2
918	2	1	42		1	1	1	2	1	1	1	2	1	1	2	1	1	1	1	1	1	1	2	1	1	1	1	1	1	1	2	0.101274	0.159085	0.0636902	0.0649472	0.0869803		3	2	2	1	1	1	2	4	4	2	1	2
1211	2	1	36		1	1	1	2	1	1	2	2	1	1	2	1	1	1	1	1	1	1	2	1	1	1	2	1	1	1	2	0.0410114	0.0651258	0.0636902	0.0257966	0.0474747		3	2	2	2	1	2	3	3	3	3	1	3
855	2	1	67		1	2	1	2	1	1	2	2	1	1	2	1	1	2	1	1	1	1	2	1	2	1	2	1	2	1	2	0.00972344	0.0651258	0.00974047	0.00389748	0.0135219		2	3	2	3	2	4	2	2	2	1	1	4
1328	2	1	61		1	1	1	2	2	1	2	2	1	1	2	1	1	2	2	1	1	1	2	1	1	1	2	1	2	1	2	0.0158668	0.0255651	0.0252251	0.00395479	0.0136626		3	2	3	3	1	2	3	3	4	3	2	3
777	2	1	40		1	2	1	2	1	1	1	2	1	1	1	1	1	2	1	1	1	1	2	1	1	1	2	1	2	1	2	0.0254923	0.246753	0.0252251	0.00389748	0.0289485		3	2	3	4	1	2	4	4	3	3	1	2
2022	2	1	55		1	1	2	2	2	1	2	2	1	1	2	1	1	2	1	1	1	1	2	1	1	1	2	1	2	1	2	0.0158668	0.0099332	0.0252251	0.00978133	0.0134826		4	1	2	2	1	2	4	3	4	2	1	4
1885	2	1	66		1	1	1	1	1	1	2	2	1	1	2	1	1	2	1	1	1	2	2	1	2	1	2	1	2	1	2	0.00970645	0.0251393	0.00974047	0.00978133	0.0133796		4	1	2	1	1	1	4	3	4	4	1	4
1102	2	1	57		1	1	1	2	2	1	2	2	1	1	2	1	1	2	1	1	1	1	2	1	1	1	2	1	1	1	2	0.0257623	0.0255651	0.0252251	0.0257966	0.0255278		3	2	3	3	2	2	2	3	3	2	1	3
695	2	1	66		1	1	1	1	2	1	2	2	1	1	2	1	1	2	1	1	1	2	1	1	2	1	2	1	1	1	2	0.00970645	0.00970404	0.00974047	0.248848	0.028652		3	2	2	4	1	1	4	3	4	4	1	4
468	2	1	54		1	2	2	2	2	2	2	2	1	1	2	1	1	2	2	2	1	2	2	1	2	1	2	1	2	1	2	0.00251115	0.0038595	0.00157261	0.001599	0.00213305		3	3	2	1	2	2	3	2	4	3	1	3
772	2	1	55		1	1	1	2	1	1	2	2	1	1	2	1	1	2	1	1	1	1	2	1	2	1	2	1	2	1	2	0.0157453	0.0651258	0.00974047	0.00978133	0.0183757		2	2	4	1	2	1	4	4	4	4	1	4
1352	2	1	41		1	1	1	2	1	1	2	2	1	1	2	1	1	2	1	1	1	1	2	1	1	1	2	1	2	1	2	0.0254923	0.0651258	0.0252251	0.00978133	0.0252345		4	1	4	4	1	1	4	4	4	4	1	4
622	2	1	47		1	1	1	2	1	1	1	1	1	1	2	1	1	1	1	1	1	1	2	1	1	1	1	1	1	1	1	0.100862	0.159085	0.25	0.0649472	0.137207		2	2	2	3	1	2	2	3	3	1	1	3
623	2	1	42		1	1	1	2	1	1	2	2	1	1	2	1	1	2	1	1	1	1	2	1	1	1	2	1	1	1	1	0.040957	0.0651258	0.0252251	0.0257966	0.0348644		2	2	3	2	3	4	4	3	1	1	3	3
641	2	1	44		1	2	2	2	2	2	2	2	1	2	2	2	1	2	2	2	1	2	2	1	2	1	2	1	2	1	2	0.0015864	0.0038595	0.00063189	0.000632011	0.00115513		4	1	1	4	1	1	3	4	4	4	1	4
600	2	1	46		1	2	1	2	2	1	2	2	1	1	2	1	1	2	1	1	1	1	2	1	2	1	2	1	2	1	2	0.00972344	0.0255651	0.00974047	0.00389748	0.0099008		4	1	4	4	3	3	4	4	4	4	4	4
948	2	1	50		1	1	1	2	1	1	2	1	1	1	2	1	1	1	1	1	1	1	2	1	1	1	2	1	1	1	1	0.0410114	0.0651258	0.25	0.0257966	0.074889		4	1	1	3	1	3	3	3	2	1	4	3
677	2	1	52		1	2	2	2	2	2	2	2	1	2	2	2	1	2	2	2	2	2	2	2	2	2	2	2	2	2	2	0.000251316	0.000251196	0.000251282	0.000251015	0.000251165		3	2	2	3	1	2	4	3	3	4	1	3
973	2	1	58		1	1	1	1	2	1	2	1	1	1	2	1	1	1	1	1	1	1	2	1	1	1	1	1	1	1	1	0.117941	0.0255651	0.25	0.12713	0.0933136		2	2	3	1	2	2	3	2	3	2	2	3
2029	2	1	84		1	2	1	2	2	1	2	2	1	1	2	1	1	2	1	1	1	1	2	1	2	1	2	1	2	1	2	0.00972344	0.0255651	0.00974047	0.00389748	0.0099008		3	2	4	3	2	1	2	3	4	2	2	3
632	2	2	70		1	1	1	2	2	1	2	2	1	1	2	1	1	2	1	1	1	1	2	1	2	1	2	1	2	1	2	0.0157453	0.0255651	0.00974047	0.00978133	0.0134547		4	1	2	3	1	1	4	3	3	2	1	2
1187	2	2	32		1	1	1	1	1	1	1	1	1	1	1	1	1	1	1	1	1	1	1	1	1	1	1	1	1	1	1	0.249423	0.246753	0.25	0.248848	0.24853		3	1	3	2	3	3	4	3	2	3	3	3
1106	2	2	31		1	1	1	2	1	1	1	1	1	1	1	1	1	1	1	1	1	1	1	1	1	1	1	1	1	1	1	0.249423	0.246753	0.25	0.159109	0.214108		2	2	2	4	2	3	1	3	2	2	2	2
1092.41		1.43137	49.3137																													0.0690648	0.084367	0.0723121	0.0653709	0.0638554
			51.0297
[truncated: 168 more columns]
